# Supplementary material for: Sudden emergence of human infections with H7N9 avian influenza A virus in Hubei province, central China
Source: Sci Rep. 2018 Feb 6;8:2486. doi: 10.1038/s41598-018-20988-9 (PMC5802767; doi:10.1038/s41598-018-20988-9)
Supplement: Supplementary file 2 — Dataset 1 [file 41598_2018_20988_MOESM2_ESM.xlsx]

## Sheet: Sheet1
Table S1. Accession numbers of all sequences of H7N9 viruses in Hubei province.
Isolate name	Isolate ID	Accession number
		PB2	PB1	PA	HA	NP	NA	MP	NS
A/Hubei/09906/2017	EPI_ISL_282170	EPI1082138	EPI1082139	EPI1082140	EPI1082141	EPI1082142	EPI1082143	EPI1082144	EPI1082145
A/Hubei/09907/2017	EPI_ISL_282150	EPI1081985	EPI1081986	EPI1081987	EPI1081988	EPI1081989	EPI1081990	EPI1081991	EPI1081992
A/Hubei/09909/2017	EPI_ISL_282151	EPI1081993	EPI1081994	EPI1081995	EPI1081996	EPI1081997	EPI1081998	EPI1081999	EPI1082000
A/Hubei/09910/2017	EPI_ISL_282152	EPI1082001	EPI1082002	EPI1082003	EPI1082004	EPI1082005	EPI1082006	EPI1082007	EPI1082008
A/Hubei/09911/2017	EPI_ISL_282153	EPI1082009	EPI1082010	EPI1082011	EPI1082012	EPI1082013	EPI1082014	EPI1082015	EPI1082016
A/Hubei/09912/2017	EPI_ISL_282154	EPI1082017	EPI1082018	EPI1082019	EPI1082020	EPI1082021	EPI1082022	EPI1082023	EPI1082024
A/Hubei/09913/2017	EPI_ISL_282155	EPI1082025	EPI1082026	EPI1082027	EPI1082028	EPI1082029	EPI1082030	EPI1082031	EPI1082032
A/Hubei/09914/2017	EPI_ISL_282156	EPI1082033	EPI1082034	EPI1082035	EPI1082036	EPI1082037	EPI1082038	EPI1082039	EPI1082040
A/Hubei/09929/2017	EPI_ISL_282157	EPI1082041	EPI1082042	EPI1082043	EPI1082044	EPI1082045	EPI1082046	EPI1082047	EPI1082048
A/Hubei/09937/2017	EPI_ISL_282158	EPI1082049	EPI1082050	EPI1082051	EPI1082052	EPI1082053	EPI1082054	EPI1082055	EPI1082056
A/Hubei/11944/2017*	EPI_ISL_257988	EPI971137	EPI971138	EPI971136	EPI971140	EPI971133	EPI971139	EPI971135	EPI971134
A/Hubei/11950/2017*	EPI_ISL_257989	EPI971145	EPI971146	EPI971144	EPI971148	EPI971141	EPI971147	EPI971143	EPI971142
A/Hubei/1/2016	EPI_ISL_282169	EPI1082130	EPI1082131	EPI1082132	EPI1082133	EPI1082134	EPI1082135	EPI1082136	EPI1082137
A/Environment/Hubei/12133/2017	EPI_ISL_282160	EPI1082065	EPI1082066	EPI1082067	EPI1082068	EPI1082069	EPI1082070	EPI1082071	EPI1082072
A/Environment/Hubei/12134/2017	EPI_ISL_282161	EPI1082073	EPI1082074	EPI1082075	EPI1082076	EPI1082077	EPI1082078	EPI1082079	EPI1082080
A/Environment/Hubei/12136/2017	EPI_ISL_282162	EPI1082081	EPI1082082	EPI1082083	EPI1082084	EPI1082085	EPI1082086	EPI1082087	EPI1082088
A/Environment/Hubei/12137/2017	EPI_ISL_282163	EPI1082089	EPI1082090	EPI1082091	EPI1082092	EPI1082093	EPI1082094	EPI1082095	EPI1082096
A/Environment/Hubei/12167/2017	EPI_ISL_282164	EPI1082097	EPI1082098	EPI1082099	EPI1082100	EPI1082101	EPI1082102	EPI1082103	EPI1082104
A/Environment/Hubei/12176/2017	EPI_ISL_282165	EPI1082105	EPI1082106	EPI1082107	EPI1082108	EPI1082109	EPI1082110	EPI1082111	EPI1082112
A/Environment/Hubei/12177/2017	EPI_ISL_282166	EPI1082113	EPI1082114	EPI1082115	EPI1082116	EPI1082117	EPI1082118	EPI1082119	EPI1082120
A/Environment/Hubei/12178/2017	EPI_ISL_282167	EPI1082121	EPI1082122	EPI1082123	EPI1082124	EPI1082126	EPI1082127	EPI1082128	EPI1082129
*Submitted to GISAID by China CDC.
